# Supplementary material for: Estimation of maximum lower limb muscle strength from vertical jumps
Source: PLoS One. 2025 Feb 27;20(2):e0316636. doi: 10.1371/journal.pone.0316636 (PMC11867321; doi:10.1371/journal.pone.0316636)
Supplement: S1 Table — (XLSX) [file pone.0316636.s001.xlsx]

## Sheet: CMJ
	Peakpower1	Peakpower2	Peakpower3	Meanpower1	Meanpower2	Meanpower3	Relativenetimpulse1	Relativenetimpulse2	Relativenetimpulse3	Jumpheight1	Jumpheight2	Jumpheight3	Peakkineticenergy1	Peakkineticenergy2	Peakkineticenergy3	Body mass (kg)	Estimated 1RM (kg)	Measured 1RM (kg)
1	3754.64	3856.34	3865.19	362.287	452.076	414.831	2.972	2.94928	3.01239	40.4111	39.9475	42.0341	276.711	272.114	284.055	62.6297	112.762	115
2	3227.09	3167.01	3457.7	306.012	333.292	330.057	2.40513	2.45056	2.52084	24.6099	25.7485	27.6966	219.394	227.713	240.949	75.8177	97.5889	130
3	4727.29	4524.48	4833.96	490.045	401.83	477.509	2.75539	2.71084	2.8433	33.2778	32.7292	36.2466	307.555	298.498	327.931	81.3749	128.207	135
4	2490.9	2524.9	2456.22	212.002	283.193	267.249	2.43303	2.47346	2.44244	26.4433	27.6177	26.7866	158.56	162.846	159.034	53.1165	68.5881	60
5	2385.4	2274.46	2167.39	200.939	202.688	144.616	2.4153	2.34624	2.23762	26.438	24.8719	22.3823	151.572	143.084	130.538	51.9924	66.1283	60
6	3709.31	3584.02	3582.97	367.664	390.216	381.964	2.74666	2.75537	2.72319	34.5173	34.7475	33.7606	263.79	265.268	259.062	69.8976	105.629	90
7	2764.9	2757.14	2725.52	266.852	245.733	253.727	2.30673	2.40391	2.37142	22.4819	24.86	24.0694	167.543	181.957	176.951	63.0287	76.8238	72.5
8	5882.42	6019.13	5839.65	491.256	596.608	557.854	2.99477	3.03684	3.02399	41.2198	41.9774	41.7734	392.443	403.335	399.512	87.3788	154.749	145
9	4159.57	4051.34	4336.76	377.421	378.601	399.741	3.14823	3.12178	3.26949	45.425	44.3488	49.4811	342.986	337.901	370.092	69.3471	143.047	140
10	5502.64	5499.44	5346.88	485.539	496.204	500.656	3.31142	3.29088	3.27805	51.2694	50.469	50.072	399.809	394.616	391.435	72.6838	153.508	170
11	6351.86	3865.19	5541.01	680.458	414.831	519.888	3.5809	3.01239	3.43136	60.1111	42.0341	54.5529	521.388	284.055	478.767	81.1898	196.303	190
12	5192.29	4752.68	5075.72	535.483	519.04	551.195	3.29441	3.19554	3.2383	48.2447	46.0258	48.3978	408.951	384.624	395.224	75.3023	156.726	151
13	5678.77	5467.85	5471.66	780.053	694.201	686.794	3.13383	3.28943	3.34377	45.3648	49.7777	51.3631	355.511	391.742	404.306	72.3792	150.668	152.5
	4159.57	4051.34	4336.76	377.421	378.601	399.741	3.14823	3.12178	3.26949	45.425	44.3488	49.4811	342.986	337.901	370.092
	5502.64	5499.44	5346.88	485.539	496.204	500.656	3.31142	3.29088	3.27805	51.2694	50.469	50.072	399.809	394.616	391.435
	6351.86	3865.19	5541.01	680.458	414.831	519.888	3.5809	3.01239	3.43136	60.1111	42.0341	54.5529	521.388	284.055	478.767
	5192.29	4752.68	5075.72	535.483	519.04	551.195	3.29441	3.19554	3.2383	48.2447	46.0258	48.3978	408.951	384.624	395.224
	5678.77	5467.85	5471.66	780.053	694.201	686.794	3.13383	3.28943	3.34377	45.3648	49.7777	51.3631	355.511	391.742	404.306

## Sheet: SJ
	Peakpower1	Peakpower2	Peakpower3	Meanpower1	Meanpower2	Meanpower3	Relativenetimpulse1	Relativenetimpulse2	Relativenetimpulse3	Jumpheight1	Jumpheight2	Jumpheight3	Peakkineticenergy1	Peakkineticenergy2	Peakkineticenergy3	Body mass (kg)	Estimated 1RM (kg)	Measured 1RM (kg)
1	3367.32	3252.42	3557.3	1331.48	1383.16	1498.85	2.54649	2.5108	2.64958	29.6045	28.7987	32.0929	203.065	197.089	219.686	62.6297	116.109	115
2	3513.74	3689.75	3815.1	1000.01	1173.28	1214.62	2.30481	2.39258	2.47451	22.9683	24.9912	27.4072	201.522	217.178	232.124	75.8177	106.994	130
3	3495.76	2934.38	3488.9	1237.79	996.02	1251.99	2.07636	1.73419	2.07565	17.2483	12.2777	17.3705	175.415	124.217	174.383	81.3749	108.802	135
4	2598.57	2421.27	2523.83	1131.55	950.101	948.011	2.46154	2.31158	2.3793	26.7777	23.5912	25.3907	157.21	141.912	150.348	53.1165	86.3619	60
5	2179.97	2143.93	2020.99	667.885	661.326	683.656	2.1497	2.13013	2.01283	20.3968	19.8026	17.5117	120.146	117.957	105.341	51.9924	63.8374	60
6	3700.03	3763.23	3843.92	1293.72	1236.72	1375.16	2.45519	2.52203	2.50776	27.3526	29.0636	28.7271	211.076	221.974	219.788	69.8976	119.516	90
7	2931.13	2211.59	2356.79	1035.11	781.496	810.817	2.42231	1.97913	2.06581	25.1626	15.857	16.4275	183.717	123.441	134.325	63.0287	73.2107	72.5
8	5696.92	5999.55	5763.22	1832.33	2010.08	1909.68	2.77784	2.95908	2.89974	35.3049	40.2884	38.4998	340.028	382.552	367.985	87.3788	169.04	145
9	4037.75	3907.42	3925.45	1489.22	1442.77	1531.12	3.07011	3.03064	3.06885	42.8058	41.8133	42.6574	326.681	318.469	326.626	69.3471	124.79	140
10	5204.92	4807.78	5544.18	1492.7	1583.25	1835.33	3.12234	2.8654	3.09959	45.2163	38.1104	44.4107	355.307	299.551	349.153	72.6838	155.41	170
11	5727.21	5888.96	5280.99	2307.4	2276.86	2132.47	3.0142	3.0582	2.8361	41.8326	43.2885	36.9994	368.82	381.005	326.645	81.1898	192.232	190
12	4739.32	4960.07	4941.6	1706.32	1722.62	1835.07	2.86501	3.00299	2.79734	37.5233	40.7147	35.5361	309.052	339.724	292.722	75.3023	145.347	151
13	5033.56	4865.82	4682.5	1899.88	1801.54	1725	2.82729	2.59233	2.63768	36.0981	29.8548	31.0716	289.728	243.2	252.194	72.3792	152.774	152.5
	4037.75	3907.42	3925.45	1489.22	1442.77	1531.12	3.07011	3.03064	3.06885	42.8058	41.8133	42.6574	326.681	318.469	326.626
	5204.92	4807.78	5544.18	1492.7	1583.25	1835.33	3.12234	2.8654	3.09959	45.2163	38.1104	44.4107	355.307	299.551	349.153
	5727.21	0	0	2307.4	0	0	3.0142	0	0	41.8326	0	0	368.82	0	0
	4739.32	0	0	1706.32	0	0	2.86501	0	0	37.5233	0	0	309.052	0	0
	5033.56	4865.82	4682.5	1899.88	1801.54	1725	2.82729	2.59233	2.63768	36.0981	29.8548	31.0716	289.728	243.2	252.194
